# Supplementary material for: Genome-Wide Analysis of the AP2/ERF Gene Family in Physic Nut and Overexpression of the JcERF011 Gene in Rice Increased Its Sensitivity to Salinity Stress
Source: PLoS One. 2016 Mar 4;11(3):e0150879. doi: 10.1371/journal.pone.0150879 (PMC4778941; doi:10.1371/journal.pone.0150879)
Supplement: S1 Table — (XLSX) [file pone.0150879.s004.xlsx]

## Sheet: Sheet1
S1 Table. Primers used in this study
Genes	Accession No. in GenBank	Forward (5`→3`)	Reverse (5`→3`)	Restriction sites
Gene cloning
JcERF011	JCGZ_07721	GCGAGCTCTGTAACATTATACCCTTTCTCTGG	GCTCTAGAAATTAGTACTCCCATAACAAACCTT	Sac I/ Xba I
Semi-quantitative RT-PCR
JcERF011	JCGZ_07721	ACAGGGTCAGAGGAAGAGTTG	TTAGTACTCCCATAACAAACCTTG
OsUbiquitin	Os06g0681400 (LOC_Os06g46770)	TTCCATGCTGCTCTACCACAG	AGGGTTCACAAGTCTGCCTATT
qRT-PCR
JcERF010	JCGZ_06329	GGTGTCTGTGTCCGATGATGTT	GTCCTGCGGTGGTGGATAAA
JcERF011	JCGZ_07721	CGACAGGGTCAGAGGAAGAGTT	GTCATTTCATCAAACAGACATCCA
JcERF063	JCGZ_25752	TGACTCACCGATTCCCTGTTC	GCTGGTTTTCCATCCACGAC
JcERF066	JCGZ_15310	GATGCGTTCTCTGCTCAAGG	ATCGGAATCACTGTGGACCC
JcERF074	JCGZ_00943	GACACCATCCTCGGACCCC	ATCATCACCAGCAAAGTCAACCT
JcERF075	JCGZ_00964	ACGACAAAAAAATCGGGGCT	GAATCACAATCGCTATGACAATCC
JcERF076	JCGZ_21469	TCTCACCGCTTCGCTCTCG	TGGTTGACCTCCATTTTCCG
JcAction	JQ806331	TAATGGTCCCTCTGGATGTG	AGAAAAGAAAAGAAAAAAGCAGC
OsRab16A	Os11g0454300 (LOC_Os11g26790)	CATGGACAAGATCAAGGAGAAGC	CTTATTATTCAGGAAGGTGACGTGG
OsHKT1;1	Os04g0607500 (LOC_Os04g51820)	TTCACCACTCTTGCGGCTATG	TGTTTGTAGCCAGTCTCCCCAG
OsHKT1;5	Os01g0307500 (LOC_Os01g20160)	CCACCTTTTCCTTTTCCATGC	GGTCTTCATCGGCAGAGCTTT
OsGR3	Os10g0415300 (LOC_Os10g28000)	CCCGAGATTATTCAGGGTATTG	CTCATCCACAGCATCTCTCCG
OsAPX2	Os07g0694700 (LOC_Os07g49400)	ACCCAGCCTTCCGTCCAC	CCTCAGCAAATCCCAGTTCAG
OsDREB1A	Os09g0522200 (LOC_Os09g35030)	TGGAGCTACTAGAGCTCAATCAACTG	TGGCATCGGAAGCCAGAA
OsDREB2A	Os01g0165000 (LOC_Os01g07120)	GGAATCTCCTCCTTTCATCGTG	TTCCGCTCCTGACAAACACG
SNAC1	Os03g0815100 (LOC_Os03g60080)	GTCAAGACTGATTGGATCATGC	CCAATCATCCAACCTGAGAGA
OsUbiquitin	Os06g0681400 (LOC_Os06g46770)	TTCCATGCTGCTCTACCACAG	AGGGTTCACAAGTCTGCCTATT
