# Supplementary material for: Genome-Wide Analysis of the AP2/ERF Gene Family in Physic Nut and Overexpression of the JcERF011 Gene in Rice Increased Its Sensitivity to Salinity Stress
Source: PLoS One. 2016 Mar 4;11(3):e0150879. doi: 10.1371/journal.pone.0150879 (PMC4778941; doi:10.1371/journal.pone.0150879)
Supplement: S4 Table — (XLSX) [file pone.0150879.s007.xlsx]

## Sheet: Sheet1
S4 Table. The expression of JcAP2/ERF genes based on digital gene expression analysis.
* The expression levels are the average of 6 biotic repeats. TPM (number of transcripts per million tags).
** "0.00" The expresion is not available
*** ESTs in physic nut EST database are indicated with "√ ", in J. integerrima EST database with "†". "no" indicate no ESTs were detected in both data sets.
****Genes were designated stress response if only the change level was greater than two fold and TPM>5 at one time point in two biotic repeats. D, drought; S, salinity; N, nitrogen starvation; P, phosphate starvation
Family/Group	Subfamily/Subgroup	Physic nut	Expression level in different tissues (TPM)*						Stress response****
		Gene name	EST***	Roots	Stems	Leaves	S1	S2	Roots	Leaves
DREB (Group A)	Ia	JcERF033	√	14.122	1.988	11.662	6.57	1.6125	D, S, N, P	N, P
	Ib	JcERF031	√	3.074	0.202	0.376	0.26	"0.00"**
	Ib	JcERF032	√	0.442	0.41	6.45	11.1033	0
	Ib	JcERF034	√	146.876	95.82	179.198	171.22	129.407	S, N	S, N, P
	Ib	JcERF035	√	168.9	131.118	243.848	86.8833	9.37		S, P
	IIa	JcERF017	√	93.832	49.238	47.642	25.3167	63.015	D	D, S, N, P
	IIa	JcERF018	√	14.46	4.734	9.84	0.69	28.92	D, S, N	S
	IIb-1	JcERF023	√	0.508	1.744	0.248	4.04333	7.42
	IIb-1	JcERF024	√	0	0.624	0	10.6167	1.695
	IIb-2	JcERF019	√	2.26	4.268	0.148	0	0.205
	IIb-3	JcERF022	√	1.226	0.894	1.522	12.88	31.8725
	IIc	JcERF020	√	0.274	0.288	0.3	0	0.775
	IIc	JcERF021	√	0	0	0	0	0
	IIIa-1	JcERF013	√	0	0	0	0	0
	IIIa-1	JcERF014	†	0.068	0.148	0	0	0
	IIIa-2	JcERF006	√	0.488	4.732	9.832	1.23	0
	IIIb	JcERF007	no	0	0.18	0	0	0
	IIIb	JcERF015	†	0.202	0	0.148	0	0
	IIIb	JcERF016	†	3.444	9.146	0.952	0	0.1325
	IIIc	JcERF001	√	0.134	0.1	0.148	0.92	0.8
	IIIc	JcERF002	†***	0.206	0.1	0.148	0.923333	0.1225
	IIIc	JcERF003	√	1.244	1.504	2.542	0.503333	0.2475
	IIIc	JcERF004	no	0	0.246	0	0	0
	IIIc	JcERF005	no	0	0	0	0.173333	0
	IIId	JcERF008	†	3.76	1.062	12.738	0.433333	0		S, P
	IIId	JcERF009	√	3.856	7.444	0.602	2.82667	0	S, P
	IIIe	JcERF010	√	11.888	19.572	19.95	10.9967	0.345	D, S	D, S
	IIIe	JcERF011	√	37.292	36.12	18.81	5.49	4.4725	S, P	D, S, N, P
	IIIe	JcERF012	√	1.662	14.892	16.044	8.81333	7.3025
	IVa-1	JcERF030	√	0.644	1.466	1.266	13.0967	3.9675
	IVa-2	JcERF029	√	0.476	0.448	0.068	0.26	0.935
	IVb-1	JcERF025	√	0	0	0	0	12.2025
	IVb-2	JcERF028	no	0.206	0.3	0.07	0	0.9575
	IVb-3	JcERF027	√	0	0	0	0	313.665
	IVb-4	JcERF026	no	0	0	0	0	11.9275
ERF (Group B)	Va-1	JcERF036	†	0.244	0.066	0.206	1.93667	0.1375
	Va-1	JcERF037	†	0.244	0	9.346	0	0
	Va-1	JcERF038	√	1.13	5.768	23.412	3.90333	0.265		D, N, P
	Va-2	JcERF039	√	27.302	1.356	0.892	4.04	5.245
	Va-2	JcERF040	√	7.472	3.04	0	0	5.9175
	Vb	JcERF044	√	1.846	0.07	0	0	0.3975
	Vb	JcERF045	†	1.54	0	0	0	0
	Vb	JcERF046	√	9.4	0.476	0.894	0	0.4325	D, S, P
	Vb	JcERF049	√	0.072	0.066	0	0	0
	Vb	JcERF047	†	1.116	0.372	0.068	0	0
	Vb	JcERF048	no	0	0	0	0	0
	Vb	JcERF050	√	4.824	0	1.33	1.32	0.2075
	VIa	JcERF054	√	21.208	3.446	6.918	1.54333	0.4525	D
	VIa	JcERF055	√	0.382	0.098	0	0.44	0
	VIb-1	JcERF056	√	0.898	0.272	0.136	0	0.1225
	VIb-1	JcERF057	√	1.632	3.638	1.538	0.823333	1.9675
	VIIa-1	JcERF077	√	72.97	3.98	1.4	14.9033	22.795	D, S, P
	VIIa-1	JcERF079	√	186.02	99.086	17.196	140.783	45.42	D	S
	VIIa-2	JcERF078	√	615.074	63.486	11.322	85.1867	709.517	D, S	D, P
	VIIIa-1	JcERF076	√	12.364	1.072	0.204	2.62667	4.0625	D, S, N, P
	VIIIa-2	JcERF074	√	79.72	153.942	77.44	22.3033	14.5825	D	S, N, P
	VIIIa-2	JcERF075	√	25.2	39.162	15.07	12.9433	6.6925	D, S, P	D, S
	VIIIa-3	JcERF063	√	15.716	7.912	2.456	14.7667	14.1325	D, S, P
	VIIIa-3	JcERF064	√	0	0	0	0	0
	VIIIa-3	JcERF065	√	0	0	0	0	0
	VIIIa-3	JcERF066	√	22.392	36.394	7.536	36.5	9.9425	S, N
	VIIIb-1	JcERF083	†	0	0.098	0	0	0
	VIIIb-1	JcERF088	no	0.722	0.104	0	0.173333	0
	VIIIb-1	JcERF089	†	0.208	0	0	0	0
	VIIIb-1	JcERF090	√	0.664	0	0	0	0
	VIIIb-2	JcERF098	√	0.14	0	0	0	0
	IXa-1	JcERF082	√	0.906	0.07	0	0	0.205
	IXa-1	JcERF085	√	0	0	0	0	0.22
	IXa-1	JcERF087	√	0	0.132	0	0	0
	IXa-1	JcERF084	√	0.142	0.066	0.1	5.14	0
	IXa-1	JcERF086	√	10.852	0	0	0	0	D, S, N
	IXa-2	JcERF080	√	20.16	1.364	5.898	54.56	6.5525	D, S
	IXa-2	JcERF081	√	4.958	0.406	1.21	0.306667	0.715
	IXb	JcERF072	√	0.104	0.066	0.758	0	0
	IXb	JcERF069	√	18.032	21.868	8.124	17.9467	2.9175		D, S
	IXb	JcERF070	√	21.628	1.712	1.192	2.65	1.9525	D, S, N, P
	IXb	JcERF071	√	2.542	0.772	0.31	1.51667	1.9525
	IXb	JcERF073	√	57.018	17.43	69.424	116.993	24.155	S, N	D N
	IXc-1	JcERF067	√	1.302	0.066	0	0	0
	IXc-1	JcERF097	√	45.778	10.77	3.654	50.4867	30.2325
	IXc-2	JcERF094	√	9.172	0	6.488	0.46	0.425
	IXc-2	JcERF095	†	1.434	0	0	0	0
	IXc-2	JcERF096	√	5.13	0	0.612	0.613333	0.1225
	IXc-3	JcERF068	no	1.306	0	0	0	0
	IXc-3	JcERF093	†	0	0	0	0	0
	IXc-4	JcERF091	no	4.18	0.852	0.138	0.26	0
	IXc-4	JcERF092	√	4.852	0	0.338	1.57333	0.2775
	Xa/c	JcERF058	√	1.892	0.544	21.68	0	1.2625
	Xa/c	JcERF059	√	0.95	0.198	0.27	0	7.8125
	Xa/c	JcERF060	√	6.366	0.34	0.07	0	0.4975
	Xa/c	JcERF062	√	9.556	0.962	5.73	0	34.8425	D
	Xa/c	JcERF061	√	25.834	0.41	0.208	0	17.9875
	Xb-1	JcERF042	√	0.718	1.404	0.842	24.8833	1.675
	Xb-1	JcERF043	√	0.134	0.608	0.204	14.4	0.0825
	Xb-2	JcERF041	no	0	0	0	0	0
	VI-La	JcERF051	√	1.104	0.878	0.31	1.6	0.735
	VI-La	JcERF052	√	11.858	3.05	1.978	4.54333	10.175	D
	VI-Lb	JcERF053	√	63.714	40.04	43.252	56.0633	38.155	S
RAV	RAV	JcRAV1	no	0	0	0	0	0
	RAV	JcRAV2	√	52.612	8.792	72.122	7.15	17.195	D, P
	RAV	JcRAV3	√	0.068	0	0	1.68667	0
	RAV	JcRAV4	√	68.154	9.256	12.69	6.57	7.9675	D, S, N	D, S , P
Soloist	Soloist	JcSoloist	√	29.018	19.054	30.784	6.82667	5.835		S , P
AP2	ANTa	JcAP2-01	√	2.71	0	0	0	1.7075
	ANTa	JcAP2-02	√	4.22167	0.221667	0	0	1.3425
	ANTa	JcAP2-03	√	3.102	0.166	0	1.07	156.42
	ANTa	JcAP2-04	√	21.2383	7.68833	1.44667	11.61	18.2975	D
	ANTa	JcAP2-05	√	0	0.066	0	1.14667	7.5875
	ANTa	JcAP2-06	√	29.55	7.876	0.068	10.3967	0.8425	D, S
	ANTa	JcAP2-07	√	19.742	5.378	0.686	22.6267	0.2075	D, P
	ANTb	JcAP2-08	√	0	0.066	0	0	0
	ANTb	JcAP2-09	√	5.648	0.1	0.07	0	8.6275
	ANTb	JcAP2-10	†	0.942	0.402	0	0.503333	12.5275
	ANTb	JcAP2-11	no	0.452	0.644	0.552	0	0.0825
	ANTc (single ERF domain)	JcAP2-12	√	19.54	16.668	2.494	31.9533	14.4525	D , N
	AP2	JcAP2-13	√	3.098	33.252	47.138	1.01667	0.4025		D, P
	AP2	JcAP2-14	√	16.338	13.804	6.436	23.95	2.6575	P
	AP2	JcAP2-15	√	84.604	22.01	53.77	29.12	12.44		D, S, N
	AP2	JcAP2-16	√	6.134	3.346	3.78	1.74667	0.21
				0	5	10	15	20

## Sheet: Sheet3
					Stems	Leaves
